# Supplementary material for: Muricauda okinawensis sp. Nov. and Muricauda yonaguniensis sp. Nov., Two Marine Bacteria Isolated from the Sediment Core near Hydrothermal Fields of Southern Okinawa Trough
Source: Microorganisms. 2023 Jun 14;11(6):1580. doi: 10.3390/microorganisms11061580 (PMC10301316; doi:10.3390/microorganisms11061580)
Supplement: Supplementary file 1 [file microorganisms-11-01580-s001.zip]

Archive with 1 entries (1 files):
- microorganisms-2436427-supplementary.pdf
